# Supplementary material for: ﻿Four new erythroneurine leafhopper species from karst areas in Southwestern China (Hemiptera, Cicadellidae, Typhlocybinae, Erythroneurini)
Source: Zookeys. 2024 Jun 3;1204:1–13. doi: 10.3897/zookeys.1204.122042 (PMC11167276; doi:10.3897/zookeys.1204.122042)
Supplement: XML Treatment for Empoascanara (Empoascanara) [file zookeys.1204.122042-treatment1.xml]

<!DOCTYPE tp:taxon-treatment
  PUBLIC "-//TaxonX//DTD Taxonomic Treatment Publishing DTD v0 20100105//EN" "tax-treatment-NSO.dtd">
<tp:taxon-treatment xmlns:tp="http://www.plazi.org/taxpub"><tp:treatment-meta><kwd-group><label>Taxon classification</label><kwd>
              <named-content content-type="kingdom">Animalia</named-content>
            </kwd><kwd>
              <named-content content-type="order">Hemiptera</named-content>
            </kwd><kwd>
              <named-content content-type="family">Cicadellidae</named-content>
            </kwd></kwd-group><mixed-citation publication-type="journal"><person-group><name><surname>Wang</surname><given-names>Jinqiu</given-names></name><name><surname>Xu</surname><given-names>Wenming</given-names></name><name><surname>Pu</surname><given-names>Tianyi</given-names></name><name><surname>Zhang</surname><given-names>Ni</given-names></name><name><surname>Song</surname><given-names>Yuehua</given-names></name></person-group><article-title>﻿Four new erythroneurine leafhopper species from karst areas in Southwestern China (<tp:taxon-name><tp:taxon-name-part taxon-name-part-type="order">Hemiptera</tp:taxon-name-part></tp:taxon-name>, <tp:taxon-name><tp:taxon-name-part taxon-name-part-type="family">Cicadellidae</tp:taxon-name-part></tp:taxon-name>, <tp:taxon-name><tp:taxon-name-part taxon-name-part-type="subfamily">Typhlocybinae</tp:taxon-name-part></tp:taxon-name>, <tp:taxon-name><tp:taxon-name-part taxon-name-part-type="tribe">Erythroneurini</tp:taxon-name-part></tp:taxon-name>)</article-title><source>Zookeys</source><day>03</day><month>06</month><year>2024</year><volume>1204</volume><fpage>1</fpage><lpage>13</lpage><pub-id pub-id-type="doi">10.3897/zookeys.1204.122042</pub-id></mixed-citation></tp:treatment-meta><tp:nomenclature><label>﻿</label><tp:taxon-name><object-id xmlns:xlink="http://www.w3.org/1999/xlink" content-type="arpha" xlink:type="simple">DDAF7427-7652-58A5-A838-626786CD948C</object-id><tp:taxon-name-part taxon-name-part-type="genus" reg="Empoascanara">Empoascanara</tp:taxon-name-part> (<tp:taxon-name-part taxon-name-part-type="subgenus" reg="Empoascanara">Empoascanara</tp:taxon-name-part>)</tp:taxon-name><tp:taxon-authority>Distant, 1918</tp:taxon-authority><tp:nomenclature-citation-list><tp:nomenclature-citation><tp:taxon-name>
                <tp:taxon-name-part taxon-name-part-type="genus" reg="Empoascanara">Empoascanara</tp:taxon-name-part>
              </tp:taxon-name><comment>Distant, 1918: 94.</comment></tp:nomenclature-citation></tp:nomenclature-citation-list></tp:nomenclature><tp:treatment-sec sec-type="type species" id="SECID0EFHAC"><title>Type species.</title><p><italic><tp:taxon-name><tp:taxon-name-part taxon-name-part-type="genus" reg="Empoascanara">Empoascanara</tp:taxon-name-part><tp:taxon-name-part taxon-name-part-type="species" reg="prima">prima</tp:taxon-name-part></tp:taxon-name></italic> Distant, 1918, by original designation.</p></tp:treatment-sec><tp:treatment-sec sec-type="description" id="SECID0EWHAC"><title>Description.</title><p>Dorsum yellow, white, pale red or brown. Crown broadly rounded medially. Vertex unicolorous, with a single dark median apical spot or a pair of spots. Crown nearly equal, slightly wider or narrower than widest part of pronotum. Pronotum pale, with darker posterior margin. Forewings with or without markings.</p><p><bold><italic>Male genitalia</italic>.</bold> Pygofer microtrichia well developed. Pygofer lobe with caudal margin rounded or angulate. Dorsal pygofer appendage movably articulated, with or without ventral pygofer appendage. Subgenital plate expanded subbasally, with 2–4 basal macrosetae and numerous short stout setae along upper margin in lateral view. Style with preapical lobe prominent. Aedeagus with dorsal apodeme not or slightly expanded in lateral view. Aedeagal shaft usually symmetrical, slender in lateral view. Aedeagus with or without apical, subapical, or basal processes, and with or without preatrial ventral process or processes. Connective with median anterior lobe and arms short.</p></tp:treatment-sec><tp:treatment-sec sec-type="distribution" id="SECID0ECIAC"><title>Distribution.</title><p>Oriental, Afrotropical, and Australian regions.</p></tp:treatment-sec></tp:taxon-treatment>
