# Supplementary material for: ﻿Four new erythroneurine leafhopper species from karst areas in Southwestern China (Hemiptera, Cicadellidae, Typhlocybinae, Erythroneurini)
Source: Zookeys. 2024 Jun 3;1204:1–13. doi: 10.3897/zookeys.1204.122042 (PMC11167276; doi:10.3897/zookeys.1204.122042)
Supplement: XML Treatment for Empoascanara (Empoascanara) aparaoides [file zookeys.1204.122042-treatment2.xml]

<!DOCTYPE tp:taxon-treatment
  PUBLIC "-//TaxonX//DTD Taxonomic Treatment Publishing DTD v0 20100105//EN" "tax-treatment-NSO.dtd">
<tp:taxon-treatment xmlns:tp="http://www.plazi.org/taxpub"><tp:treatment-meta><kwd-group><label>Taxon classification</label><kwd>
              <named-content content-type="kingdom">Animalia</named-content>
            </kwd><kwd>
              <named-content content-type="order">Hemiptera</named-content>
            </kwd><kwd>
              <named-content content-type="family">Cicadellidae</named-content>
            </kwd></kwd-group><mixed-citation publication-type="journal"><person-group><name><surname>Wang</surname><given-names>Jinqiu</given-names></name><name><surname>Xu</surname><given-names>Wenming</given-names></name><name><surname>Pu</surname><given-names>Tianyi</given-names></name><name><surname>Zhang</surname><given-names>Ni</given-names></name><name><surname>Song</surname><given-names>Yuehua</given-names></name></person-group><article-title>﻿Four new erythroneurine leafhopper species from karst areas in Southwestern China (<tp:taxon-name><tp:taxon-name-part taxon-name-part-type="order">Hemiptera</tp:taxon-name-part></tp:taxon-name>, <tp:taxon-name><tp:taxon-name-part taxon-name-part-type="family">Cicadellidae</tp:taxon-name-part></tp:taxon-name>, <tp:taxon-name><tp:taxon-name-part taxon-name-part-type="subfamily">Typhlocybinae</tp:taxon-name-part></tp:taxon-name>, <tp:taxon-name><tp:taxon-name-part taxon-name-part-type="tribe">Erythroneurini</tp:taxon-name-part></tp:taxon-name>)</article-title><source>Zookeys</source><day>03</day><month>06</month><year>2024</year><volume>1204</volume><fpage>1</fpage><lpage>13</lpage><pub-id pub-id-type="doi">10.3897/zookeys.1204.122042</pub-id></mixed-citation></tp:treatment-meta><tp:nomenclature><label>﻿</label><tp:taxon-name><object-id xmlns:xlink="http://www.w3.org/1999/xlink" content-type="arpha" xlink:type="simple">2600FA9E-C96D-50C1-9889-2E62C8DA8E94</object-id><tp:taxon-name-part taxon-name-part-type="genus" reg="Empoascanara">Empoascanara</tp:taxon-name-part> (<tp:taxon-name-part taxon-name-part-type="subgenus" reg="Empoascanara">Empoascanara</tp:taxon-name-part>) <tp:taxon-name-part taxon-name-part-type="species" reg="aparaoides">aparaoides</tp:taxon-name-part><object-id xmlns:xlink="http://www.w3.org/1999/xlink" content-type="zoobank" xlink:type="simple">https://zoobank.org/33509E60-DC24-4BDD-9B8E-6ECDA5536AEE</object-id></tp:taxon-name><tp:taxon-authority>Wang &amp; Song</tp:taxon-authority><tp:taxon-status xmlns:xlink="http://www.w3.org/1999/xlink" xlink:type="simple">sp. nov.</tp:taxon-status><xref ref-type="fig" rid="F1">Figs 1–4</xref><xref ref-type="fig" rid="F2">, 5–12</xref></tp:nomenclature><tp:treatment-sec sec-type="diagnosis" id="SECID0E2JAC"><title>Diagnosis.</title><p>The new species can be distinguished from other species by the aedeagal shaft with one pair of longer subapical processes and one pair of shorter apical processes; the aedeagus without any basal process; the subgenital plate provided with three macrosetae on lateral surface; the pygofer dorsal appendage tapering towards apex; the connective with body strong, but lateral arms and central lobe short.</p></tp:treatment-sec><tp:treatment-sec sec-type="description" id="SECID0EAKAC"><title>Description.</title><p>Body small, ochraceous with brown markings. Vertex ochre-yellow; with one large, irregular, brown spot in middle of anterior margin (Figs <xref ref-type="fig" rid="F1">1</xref>, <xref ref-type="fig" rid="F1">3</xref>). Crown nearly equal to widest part of pronotum. Pronotum with anterior part ochraceous and brownish posterior part; posterior margin concave (Figs <xref ref-type="fig" rid="F1">1</xref>, <xref ref-type="fig" rid="F1">3</xref>). Crown with coronal suture short. Eyes black. Mesonotum ochraceous. Face milky yellow (Figs <xref ref-type="fig" rid="F1">2</xref>, <xref ref-type="fig" rid="F1">4</xref>). Forewing hyaline with brownish tinge (Figs <xref ref-type="fig" rid="F1">1</xref>, <xref ref-type="fig" rid="F1">3</xref>).</p><fig id="F1" position="float" orientation="portrait"><object-id xmlns:xlink="http://www.w3.org/1999/xlink" content-type="doi" xlink:type="simple">10.3897/zookeys.1204.122042.figures1-4</object-id><object-id xmlns:xlink="http://www.w3.org/1999/xlink" content-type="arpha" xlink:type="simple">25D8F8FA-0F6E-5ADA-809A-0AB503DA1C19</object-id><label>Figures 1–4.</label><caption><p><italic><tp:taxon-name><tp:taxon-name-part taxon-name-part-type="genus" reg="Empoascanara">Empoascanara</tp:taxon-name-part> (<tp:taxon-name-part taxon-name-part-type="subgenus" reg="Empoascanara">Empoascanara</tp:taxon-name-part>) <tp:taxon-name-part taxon-name-part-type="species" reg="aparaoides">aparaoides</tp:taxon-name-part></tp:taxon-name></italic> Wang &amp; Song, sp. nov. <bold>1</bold> habitus, dorsal view <bold>2</bold> habitus, lateral view <bold>3</bold> head and thorax, dorsal view <bold>4</bold> face.</p></caption><graphic xmlns:xlink="http://www.w3.org/1999/xlink" xlink:href="zookeys-1204-001_article-122042__-g001.jpg" position="float" orientation="portrait" xlink:type="simple" id="oo_1061407.jpg"><uri content-type="original_file" xlink:type="simple">https://binary.pensoft.net/fig/1061407</uri></graphic></fig><p>Male abdominal apodemes small, not exceeding 3<sup>rd</sup> sternite (Fig. <xref ref-type="fig" rid="F2">12</xref>).</p><p><bold><italic>Male genitalia</italic>.</bold> Pygofer lobe with numerous microsetae distributed densely at ventrolateral area and caudal part; three peg-like setae located on subdorsal area (Fig. <xref ref-type="fig" rid="F2">9</xref>). Dorsal pygofer appendage long, tapering towards apex (Fig. <xref ref-type="fig" rid="F2">10</xref>). Style slim (Fig. <xref ref-type="fig" rid="F2">5</xref>). Subgenital plate subbasally broadened, with three macrosetae on lateral surface, several peg-like setae distributed at subbase and apex; several microsetae scattered on apical part (Fig. <xref ref-type="fig" rid="F2">8</xref>). Aedeagal shaft long, provided with longer pair of subapical processes and a shorter apical pair of processes. Gonopore located at about mid-length of shaft on ventral surface (Figs <xref ref-type="fig" rid="F2">6</xref>, <xref ref-type="fig" rid="F2">7</xref>). Connective Y-shaped, with robust central lobe and two short lateral arms (Fig. <xref ref-type="fig" rid="F2">11</xref>).</p><fig id="F2" position="float" orientation="portrait"><object-id xmlns:xlink="http://www.w3.org/1999/xlink" content-type="doi" xlink:type="simple">10.3897/zookeys.1204.122042.figures5-12</object-id><object-id xmlns:xlink="http://www.w3.org/1999/xlink" content-type="arpha" xlink:type="simple">E38C96AE-05DD-50CD-9CB3-087F54922F39</object-id><label>Figures 5–12.</label><caption><p><italic><tp:taxon-name><tp:taxon-name-part taxon-name-part-type="genus" reg="Empoascanara">Empoascanara</tp:taxon-name-part> (<tp:taxon-name-part taxon-name-part-type="subgenus" reg="Empoascanara">Empoascanara</tp:taxon-name-part>) <tp:taxon-name-part taxon-name-part-type="species" reg="aparaoides">aparaoides</tp:taxon-name-part></tp:taxon-name></italic> Wang &amp; Song, sp. nov. <bold>5</bold> style <bold>6</bold> aedeagus, ventral view <bold>7</bold> aedeagus, lateral view <bold>8</bold> subgenital plate <bold>9</bold> pygofer lobe <bold>10</bold> dorsal pygofer appendage, lateral view <bold>11</bold> connective <bold>12</bold> abdominal apodemes.</p></caption><graphic xmlns:xlink="http://www.w3.org/1999/xlink" xlink:href="zookeys-1204-001_article-122042__-g002.jpg" position="float" orientation="portrait" xlink:type="simple" id="oo_1061408.jpg"><uri content-type="original_file" xlink:type="simple">https://binary.pensoft.net/fig/1061408</uri></graphic></fig></tp:treatment-sec><tp:treatment-sec sec-type="material" id="SECID0EBPAC"><title>Specimens examined.</title><p><bold><italic>Holotype</italic></bold>: ♂; China, Yunnan Prov., Jinghong; 6 August 2021; Jinqiu Wang leg.; <named-content xmlns:xlink="http://www.w3.org/1999/xlink" content-type="dwc:institutional_code" xlink:title="School of Karst Science, Guizhou Normal University" xlink:href="http://grbio.org/institution/guizhou-normal-university" xlink:type="simple">GZNU</named-content>-2021-YN-JH-11-001. <bold><italic>Paratypes</italic></bold>: 18 ♂♂, 24 ♀♀; same data as holotype; <named-content xmlns:xlink="http://www.w3.org/1999/xlink" content-type="dwc:institutional_code" xlink:title="School of Karst Science, Guizhou Normal University" xlink:href="http://grbio.org/institution/guizhou-normal-university" xlink:type="simple">GZNU</named-content>-2021-YN-JH-11-002 to 043.</p></tp:treatment-sec><tp:treatment-sec sec-type="description" id="SECID0EXPAC"><title>Measurements.</title><p>Male length 2.3–2.4 mm, female length 2.4–2.5 mm.</p></tp:treatment-sec><tp:treatment-sec sec-type="remarks" id="SECID0E3PAC"><title>Remarks.</title><p>This species is similar to <italic><tp:taxon-name><tp:taxon-name-part taxon-name-part-type="genus" reg="Empoascanara">Empoascanara</tp:taxon-name-part><tp:taxon-name-part taxon-name-part-type="species" reg="apara">apara</tp:taxon-name-part></tp:taxon-name></italic> Dworakowska, 1979, but can be distinguished by its differently shaped pygofer dorsal process and an aedeagal shaft with one pair of long and one pair of short apical processes compared to only one pair of long processes in <italic><tp:taxon-name><tp:taxon-name-part taxon-name-part-type="genus" reg="Empoascanara">E.</tp:taxon-name-part><tp:taxon-name-part taxon-name-part-type="species" reg="apara">apara</tp:taxon-name-part></tp:taxon-name></italic>; also, the aedeagal shaft in <italic><tp:taxon-name><tp:taxon-name-part taxon-name-part-type="genus" reg="Empoascanara">E.</tp:taxon-name-part><tp:taxon-name-part taxon-name-part-type="species" reg="aparaoides">aparaoides</tp:taxon-name-part></tp:taxon-name></italic> is without the medial hook-like process of <italic><tp:taxon-name><tp:taxon-name-part taxon-name-part-type="genus" reg="Empoascanara">E.</tp:taxon-name-part><tp:taxon-name-part taxon-name-part-type="species" reg="apara">apara</tp:taxon-name-part></tp:taxon-name></italic>.</p></tp:treatment-sec><tp:treatment-sec sec-type="etymology" id="SECID0EPBAE"><title>Etymology.</title><p>The new species is named from the similar species, <italic><tp:taxon-name><tp:taxon-name-part taxon-name-part-type="genus" reg="Empoascanara">E.</tp:taxon-name-part><tp:taxon-name-part taxon-name-part-type="species" reg="apara">apara</tp:taxon-name-part></tp:taxon-name></italic>, the Greek suffix –<italic>oides</italic> denotes the similarity of the new species species to <italic><tp:taxon-name><tp:taxon-name-part taxon-name-part-type="genus" reg="Empoascanara">E.</tp:taxon-name-part><tp:taxon-name-part taxon-name-part-type="species" reg="apara">apara</tp:taxon-name-part></tp:taxon-name></italic>.</p></tp:treatment-sec></tp:taxon-treatment>
