# Supplementary material for: ﻿Four new erythroneurine leafhopper species from karst areas in Southwestern China (Hemiptera, Cicadellidae, Typhlocybinae, Erythroneurini)
Source: Zookeys. 2024 Jun 3;1204:1–13. doi: 10.3897/zookeys.1204.122042 (PMC11167276; doi:10.3897/zookeys.1204.122042)
Supplement: XML Treatment for Motaga [file zookeys.1204.122042-treatment3.xml]

<!DOCTYPE tp:taxon-treatment
  PUBLIC "-//TaxonX//DTD Taxonomic Treatment Publishing DTD v0 20100105//EN" "tax-treatment-NSO.dtd">
<tp:taxon-treatment xmlns:tp="http://www.plazi.org/taxpub"><tp:treatment-meta><kwd-group><label>Taxon classification</label><kwd>
              <named-content content-type="kingdom">Animalia</named-content>
            </kwd><kwd>
              <named-content content-type="order">Hemiptera</named-content>
            </kwd><kwd>
              <named-content content-type="family">Cicadellidae</named-content>
            </kwd></kwd-group><mixed-citation publication-type="journal"><person-group><name><surname>Wang</surname><given-names>Jinqiu</given-names></name><name><surname>Xu</surname><given-names>Wenming</given-names></name><name><surname>Pu</surname><given-names>Tianyi</given-names></name><name><surname>Zhang</surname><given-names>Ni</given-names></name><name><surname>Song</surname><given-names>Yuehua</given-names></name></person-group><article-title>﻿Four new erythroneurine leafhopper species from karst areas in Southwestern China (<tp:taxon-name><tp:taxon-name-part taxon-name-part-type="order">Hemiptera</tp:taxon-name-part></tp:taxon-name>, <tp:taxon-name><tp:taxon-name-part taxon-name-part-type="family">Cicadellidae</tp:taxon-name-part></tp:taxon-name>, <tp:taxon-name><tp:taxon-name-part taxon-name-part-type="subfamily">Typhlocybinae</tp:taxon-name-part></tp:taxon-name>, <tp:taxon-name><tp:taxon-name-part taxon-name-part-type="tribe">Erythroneurini</tp:taxon-name-part></tp:taxon-name>)</article-title><source>Zookeys</source><day>03</day><month>06</month><year>2024</year><volume>1204</volume><fpage>1</fpage><lpage>13</lpage><pub-id pub-id-type="doi">10.3897/zookeys.1204.122042</pub-id></mixed-citation></tp:treatment-meta><tp:nomenclature><label>﻿</label><tp:taxon-name>
            <object-id xmlns:xlink="http://www.w3.org/1999/xlink" content-type="arpha" xlink:type="simple">1CB31BE9-4ECB-5BB7-BC68-A51BD7080465</object-id>
            <tp:taxon-name-part taxon-name-part-type="genus" reg="Motaga">Motaga</tp:taxon-name-part>
          </tp:taxon-name><tp:taxon-authority>Dworakowska, 1979</tp:taxon-authority><tp:nomenclature-citation-list><tp:nomenclature-citation><tp:taxon-name>
                <tp:taxon-name-part taxon-name-part-type="genus" reg="Motaga">Motaga</tp:taxon-name-part>
              </tp:taxon-name><comment>Dworakowska, 1979: 12.</comment></tp:nomenclature-citation></tp:nomenclature-citation-list></tp:nomenclature><tp:treatment-sec sec-type="type species" id="SECID0EXDAE"><title>Type species.</title><p><italic><tp:taxon-name><tp:taxon-name-part taxon-name-part-type="genus" reg="Motaga">Motaga</tp:taxon-name-part><tp:taxon-name-part taxon-name-part-type="species" reg="rokfa">rokfa</tp:taxon-name-part></tp:taxon-name></italic> Dworakowska, 1979, by original designation.</p></tp:treatment-sec><tp:treatment-sec sec-type="description" id="SECID0EIEAE"><title>Description.</title><p>Body gray to brown, without or with markings. Eyes gray to black. Crown fore margin weakly produced, broadly rounded apically. Pronotum usually without conspicuous pits. Mesonotum grayish brown. Forewing transparent or semitransparent. Peripheral vein at costal margin of hind wing absent.</p><p><bold><italic>Male genitalia</italic>.</bold> Pygofer lobe broad, sparse setae on outer surface. Pygofer dorsal appendage curved ventrally in lateral view. Pygofer ventral appendage absent. Subgenital plate with 2–4 basal macrosetae; numerous short and stout setae forming continuous row from subbase to apex; several microsetae scattered on apical disc. Style apex truncated or expanded, foot-like. Connective with central lobe large. Aedeagus with dorsal apodeme expanded in lateral view; aedeagal shaft slender, curved dorsad in lateral view, with paired processes arising from base and shorter than shaft.</p></tp:treatment-sec><tp:treatment-sec sec-type="distribution" id="SECID0EUEAE"><title>Distribution.</title><p>Oriental region.</p></tp:treatment-sec></tp:taxon-treatment>
