# Supplementary material for: ﻿Four new erythroneurine leafhopper species from karst areas in Southwestern China (Hemiptera, Cicadellidae, Typhlocybinae, Erythroneurini)
Source: Zookeys. 2024 Jun 3;1204:1–13. doi: 10.3897/zookeys.1204.122042 (PMC11167276; doi:10.3897/zookeys.1204.122042)
Supplement: XML Treatment for Motaga mengyangensis [file zookeys.1204.122042-treatment4.xml]

<!DOCTYPE tp:taxon-treatment
  PUBLIC "-//TaxonX//DTD Taxonomic Treatment Publishing DTD v0 20100105//EN" "tax-treatment-NSO.dtd">
<tp:taxon-treatment xmlns:tp="http://www.plazi.org/taxpub"><tp:treatment-meta><kwd-group><label>Taxon classification</label><kwd>
              <named-content content-type="kingdom">Animalia</named-content>
            </kwd><kwd>
              <named-content content-type="order">Hemiptera</named-content>
            </kwd><kwd>
              <named-content content-type="family">Cicadellidae</named-content>
            </kwd></kwd-group><mixed-citation publication-type="journal"><person-group><name><surname>Wang</surname><given-names>Jinqiu</given-names></name><name><surname>Xu</surname><given-names>Wenming</given-names></name><name><surname>Pu</surname><given-names>Tianyi</given-names></name><name><surname>Zhang</surname><given-names>Ni</given-names></name><name><surname>Song</surname><given-names>Yuehua</given-names></name></person-group><article-title>﻿Four new erythroneurine leafhopper species from karst areas in Southwestern China (<tp:taxon-name><tp:taxon-name-part taxon-name-part-type="order">Hemiptera</tp:taxon-name-part></tp:taxon-name>, <tp:taxon-name><tp:taxon-name-part taxon-name-part-type="family">Cicadellidae</tp:taxon-name-part></tp:taxon-name>, <tp:taxon-name><tp:taxon-name-part taxon-name-part-type="subfamily">Typhlocybinae</tp:taxon-name-part></tp:taxon-name>, <tp:taxon-name><tp:taxon-name-part taxon-name-part-type="tribe">Erythroneurini</tp:taxon-name-part></tp:taxon-name>)</article-title><source>Zookeys</source><day>03</day><month>06</month><year>2024</year><volume>1204</volume><fpage>1</fpage><lpage>13</lpage><pub-id pub-id-type="doi">10.3897/zookeys.1204.122042</pub-id></mixed-citation></tp:treatment-meta><tp:nomenclature><label>﻿</label><tp:taxon-name>
            <object-id xmlns:xlink="http://www.w3.org/1999/xlink" content-type="arpha" xlink:type="simple">73B346BB-957F-5249-BF56-7B198D971C7A</object-id>
            <tp:taxon-name-part taxon-name-part-type="genus" reg="Motaga">Motaga</tp:taxon-name-part>
            <tp:taxon-name-part taxon-name-part-type="species" reg="mengyangensis">mengyangensis</tp:taxon-name-part>
            <object-id xmlns:xlink="http://www.w3.org/1999/xlink" content-type="zoobank" xlink:type="simple">https://zoobank.org/F4C1D37F-9AA3-4108-B407-937E4BCC7DBF</object-id>
          </tp:taxon-name><tp:taxon-authority>Wang &amp; Song</tp:taxon-authority><tp:taxon-status xmlns:xlink="http://www.w3.org/1999/xlink" xlink:type="simple">sp. nov.</tp:taxon-status><xref ref-type="fig" rid="F3">Figs 13–16</xref><xref ref-type="fig" rid="F4">, 17–24</xref></tp:nomenclature><tp:treatment-sec sec-type="diagnosis" id="SECID0ELGAE"><title>Diagnosis.</title><p>The new species can be distinguished from other species by the aedeagal shaft bifurcated at apex, crab claw-like, with one pair ½ length of aedeagal shaft basal processes; pygofer dorsal appendage expanded at base and tapering towards apex; subgenital plate with row of four macrosetae medially on outer surface; connective with central lobe broad and stem well developed.</p></tp:treatment-sec><tp:treatment-sec sec-type="description" id="SECID0EQGAE"><title>Description.</title><p>Body brown (Figs <xref ref-type="fig" rid="F3">13</xref>, <xref ref-type="fig" rid="F3">16</xref>). Head slightly narrower than pronotum (Fig. <xref ref-type="fig" rid="F3">15</xref>). Crown fore margin strongly produced, with two irregular, medial, amber-colored patches (Figs <xref ref-type="fig" rid="F3">13</xref>, <xref ref-type="fig" rid="F3">15</xref>). Anterior part of pronotum light brown; posterior margin slightly darkened, with one nearly V-shaped, milky-white stripe. Coronal suture well developed. Eyes black (Figs <xref ref-type="fig" rid="F3">13</xref>, <xref ref-type="fig" rid="F3">14</xref>). Mesonotum brown. Forewing grayish brown (Fig. <xref ref-type="fig" rid="F3">14</xref>).</p><fig id="F3" position="float" orientation="portrait"><object-id xmlns:xlink="http://www.w3.org/1999/xlink" content-type="doi" xlink:type="simple">10.3897/zookeys.1204.122042.figures13-16</object-id><object-id xmlns:xlink="http://www.w3.org/1999/xlink" content-type="arpha" xlink:type="simple">3D690937-4E80-58B9-B206-982919B113B0</object-id><label>Figures 13–16.</label><caption><p><italic><tp:taxon-name><tp:taxon-name-part taxon-name-part-type="genus" reg="Motaga">Motaga</tp:taxon-name-part><tp:taxon-name-part taxon-name-part-type="species" reg="mengyangensis">mengyangensis</tp:taxon-name-part></tp:taxon-name></italic> Wang &amp; Song, sp. nov. <bold>13</bold> habitus, dorsal view <bold>14</bold> habitus, lateral view <bold>15</bold> head and thorax, dorsal view <bold>16</bold> face.</p></caption><graphic xmlns:xlink="http://www.w3.org/1999/xlink" xlink:href="zookeys-1204-001_article-122042__-g003.jpg" position="float" orientation="portrait" xlink:type="simple" id="oo_1061409.jpg"><uri content-type="original_file" xlink:type="simple">https://binary.pensoft.net/fig/1061409</uri></graphic></fig><p>Male abdominal apodemes broad, extending to anterior margin of 4<sup>th</sup> sternite (Fig. <xref ref-type="fig" rid="F4">24</xref>).</p><p><bold><italic>Male genitalia</italic>.</bold> Pygofer lobe broad, with numerous microtrichia scattered along caudal edge and dorsal margin (Fig. <xref ref-type="fig" rid="F4">21</xref>). Dorsal pygofer appendage with wide base and sharp apex (Fig. <xref ref-type="fig" rid="F4">22</xref>). Subgenital plate with a row of four macrosetae in middle and with marginal peg-like setae from subbase to apex forming continuous row (Fig. <xref ref-type="fig" rid="F4">20</xref>). Style long and slender (Fig. <xref ref-type="fig" rid="F4">17</xref>). Connective with lateral arms strong, central lobe broad and stem well developed (Fig. <xref ref-type="fig" rid="F4">23</xref>). Aedeagal shaft long, straight in ventral view, curved dorsad in lateral view, bifurcated at apex; crab claw-like and with pair of basal long processes; gonopore located at 1/2 height of aedeagal shaft, ventrad (Figs <xref ref-type="fig" rid="F4">18</xref>, <xref ref-type="fig" rid="F4">19</xref>).</p><fig id="F4" position="float" orientation="portrait"><object-id xmlns:xlink="http://www.w3.org/1999/xlink" content-type="doi" xlink:type="simple">10.3897/zookeys.1204.122042.figures17-24</object-id><object-id xmlns:xlink="http://www.w3.org/1999/xlink" content-type="arpha" xlink:type="simple">0F674A00-ACD6-54C4-A548-2D4D156EDE81</object-id><label>Figures 17–24.</label><caption><p><italic><tp:taxon-name><tp:taxon-name-part taxon-name-part-type="genus" reg="Motaga">Motaga</tp:taxon-name-part><tp:taxon-name-part taxon-name-part-type="species" reg="mengyangensis">mengyangensis</tp:taxon-name-part></tp:taxon-name></italic> Wang &amp; Song, sp. nov. <bold>17</bold> style <bold>18</bold> aedeagus, ventral view <bold>19</bold> aedeagus, lateral view <bold>20</bold> subgenital plate <bold>21</bold> pygofer lobe <bold>22</bold> dorsal pygofer appendage, lateral view <bold>23</bold> connective <bold>24</bold> abdominal apodemes.</p></caption><graphic xmlns:xlink="http://www.w3.org/1999/xlink" xlink:href="zookeys-1204-001_article-122042__-g004.jpg" position="float" orientation="portrait" xlink:type="simple" id="oo_1061410.jpg"><uri content-type="original_file" xlink:type="simple">https://binary.pensoft.net/fig/1061410</uri></graphic></fig></tp:treatment-sec><tp:treatment-sec sec-type="material" id="SECID0EJLAE"><title>Specimens examined.</title><p><bold><italic>Holotype</italic></bold>: ♂; China, Yunnan Prov., Jinghong City, Mnegyang Town; 2 August 2021; Tianyi Pu leg.; <named-content xmlns:xlink="http://www.w3.org/1999/xlink" content-type="dwc:institutional_code" xlink:title="School of Karst Science, Guizhou Normal University" xlink:href="http://grbio.org/institution/guizhou-normal-university" xlink:type="simple">GZNU</named-content>-2021-YN-JH-6-001. <bold><italic>Paratypes</italic></bold>: 41 ♂♂, 58 ♀♀, same data as holotype; <named-content xmlns:xlink="http://www.w3.org/1999/xlink" content-type="dwc:institutional_code" xlink:title="School of Karst Science, Guizhou Normal University" xlink:href="http://grbio.org/institution/guizhou-normal-university" xlink:type="simple">GZNU</named-content>-2021-YN-JH-6-002 to 100.</p></tp:treatment-sec><tp:treatment-sec sec-type="description" id="SECID0E6LAE"><title>Measurements.</title><p>Male length 2.3–2.4 mm, female length 2.4–2.5 mm (including wings).</p></tp:treatment-sec><tp:treatment-sec sec-type="remarks" id="SECID0EEMAE"><title>Remarks.</title><p>This species is very similar to <italic><tp:taxon-name><tp:taxon-name-part taxon-name-part-type="genus" reg="Motaga">Motaga</tp:taxon-name-part><tp:taxon-name-part taxon-name-part-type="species" reg="fara">fara</tp:taxon-name-part></tp:taxon-name></italic> Dworakowska, 1980, but it differs from <italic><tp:taxon-name><tp:taxon-name-part taxon-name-part-type="genus" reg="Motaga">M.</tp:taxon-name-part><tp:taxon-name-part taxon-name-part-type="species" reg="fara">fara</tp:taxon-name-part></tp:taxon-name></italic> in having the dorsal pygofer process with a stouter base, the length of the aedeagal shaft proportionally longer compared to the basal processes, and the gonopore located at about halfway along the length of the aedeagal shaft.</p></tp:treatment-sec><tp:treatment-sec sec-type="etymology" id="SECID0EANAE"><title>Etymology.</title><p>The new species is named after its type locality, Mengyang Town.</p></tp:treatment-sec></tp:taxon-treatment>
