# Supplementary material for: ﻿Four new erythroneurine leafhopper species from karst areas in Southwestern China (Hemiptera, Cicadellidae, Typhlocybinae, Erythroneurini)
Source: Zookeys. 2024 Jun 3;1204:1–13. doi: 10.3897/zookeys.1204.122042 (PMC11167276; doi:10.3897/zookeys.1204.122042)
Supplement: XML Treatment for Motaga acicularis [file zookeys.1204.122042-treatment5.xml]

<!DOCTYPE tp:taxon-treatment
  PUBLIC "-//TaxonX//DTD Taxonomic Treatment Publishing DTD v0 20100105//EN" "tax-treatment-NSO.dtd">
<tp:taxon-treatment xmlns:tp="http://www.plazi.org/taxpub"><tp:treatment-meta><kwd-group><label>Taxon classification</label><kwd>
              <named-content content-type="kingdom">Animalia</named-content>
            </kwd><kwd>
              <named-content content-type="order">Hemiptera</named-content>
            </kwd><kwd>
              <named-content content-type="family">Cicadellidae</named-content>
            </kwd></kwd-group><mixed-citation publication-type="journal"><person-group><name><surname>Wang</surname><given-names>Jinqiu</given-names></name><name><surname>Xu</surname><given-names>Wenming</given-names></name><name><surname>Pu</surname><given-names>Tianyi</given-names></name><name><surname>Zhang</surname><given-names>Ni</given-names></name><name><surname>Song</surname><given-names>Yuehua</given-names></name></person-group><article-title>﻿Four new erythroneurine leafhopper species from karst areas in Southwestern China (<tp:taxon-name><tp:taxon-name-part taxon-name-part-type="order">Hemiptera</tp:taxon-name-part></tp:taxon-name>, <tp:taxon-name><tp:taxon-name-part taxon-name-part-type="family">Cicadellidae</tp:taxon-name-part></tp:taxon-name>, <tp:taxon-name><tp:taxon-name-part taxon-name-part-type="subfamily">Typhlocybinae</tp:taxon-name-part></tp:taxon-name>, <tp:taxon-name><tp:taxon-name-part taxon-name-part-type="tribe">Erythroneurini</tp:taxon-name-part></tp:taxon-name>)</article-title><source>Zookeys</source><day>03</day><month>06</month><year>2024</year><volume>1204</volume><fpage>1</fpage><lpage>13</lpage><pub-id pub-id-type="doi">10.3897/zookeys.1204.122042</pub-id></mixed-citation></tp:treatment-meta><tp:nomenclature><label>﻿</label><tp:taxon-name>
            <object-id xmlns:xlink="http://www.w3.org/1999/xlink" content-type="arpha" xlink:type="simple">5B08BA5E-D1A2-5C79-9B30-92022A876C0B</object-id>
            <tp:taxon-name-part taxon-name-part-type="genus" reg="Motaga">Motaga</tp:taxon-name-part>
            <tp:taxon-name-part taxon-name-part-type="species" reg="acicularis">acicularis</tp:taxon-name-part>
            <object-id xmlns:xlink="http://www.w3.org/1999/xlink" content-type="zoobank" xlink:type="simple">https://zoobank.org/4F5E5783-D358-4D31-82CE-C3E376DF6E64</object-id>
          </tp:taxon-name><tp:taxon-authority>Wang &amp; Song</tp:taxon-authority><tp:taxon-status xmlns:xlink="http://www.w3.org/1999/xlink" xlink:type="simple">sp. nov.</tp:taxon-status><xref ref-type="fig" rid="F5">Figs 25–28</xref><xref ref-type="fig" rid="F6">, 29–36</xref></tp:nomenclature><tp:treatment-sec sec-type="diagnosis" id="SECID0EXOAE"><title>Diagnosis.</title><p>The new species can be distinguished from other <italic><tp:taxon-name><tp:taxon-name-part taxon-name-part-type="genus" reg="Motaga">Motaga</tp:taxon-name-part></tp:taxon-name></italic> species by its extremely long and slender in lateral view aedeagal shaft, which has a pair of short basal processes that are not bifurcated at apex; the pygofer dorsal appendage, which tapers to the apex and is bent ventrad and hook-like apically; the connective with two long arms; the subgenital plate with four macrosetae; and the very small male abdominal apodemes.</p></tp:treatment-sec><tp:treatment-sec sec-type="description" id="SECID0EEPAE"><title>Description.</title><p>Vertex light brown (Figs <xref ref-type="fig" rid="F5">25</xref>, <xref ref-type="fig" rid="F5">27</xref>). Crown fore margin strongly produced, median length of crown slightly less than width between eyes (Figs <xref ref-type="fig" rid="F5">25</xref>, <xref ref-type="fig" rid="F5">27</xref>). Crown nearly equal to width of pronotum. Pronotum and mesonotum brownish yellow, posterior margin of pronotum almost straight (Figs <xref ref-type="fig" rid="F5">25</xref>, <xref ref-type="fig" rid="F5">27</xref>). Eyes black (Fig. <xref ref-type="fig" rid="F5">26</xref>). Forewings without spots, semitransparent (Figs <xref ref-type="fig" rid="F5">25</xref>, <xref ref-type="fig" rid="F5">26</xref>).</p><fig id="F5" position="float" orientation="portrait"><object-id xmlns:xlink="http://www.w3.org/1999/xlink" content-type="doi" xlink:type="simple">10.3897/zookeys.1204.122042.figures25-28</object-id><object-id xmlns:xlink="http://www.w3.org/1999/xlink" content-type="arpha" xlink:type="simple">70A35FFC-6E31-5C56-B6F3-5FB8A68B501A</object-id><label>Figures 25–28.</label><caption><p><italic><tp:taxon-name><tp:taxon-name-part taxon-name-part-type="genus" reg="Motaga">Motaga</tp:taxon-name-part><tp:taxon-name-part taxon-name-part-type="species" reg="acicularis">acicularis</tp:taxon-name-part></tp:taxon-name></italic> Wang &amp; Song, sp. nov. <bold>25</bold> habitus, dorsal view <bold>26</bold> habitus, lateral view <bold>27</bold> head and thorax, dorsal view <bold>28</bold> face.</p></caption><graphic xmlns:xlink="http://www.w3.org/1999/xlink" xlink:href="zookeys-1204-001_article-122042__-g005.jpg" position="float" orientation="portrait" xlink:type="simple" id="oo_1061411.jpg"><uri content-type="original_file" xlink:type="simple">https://binary.pensoft.net/fig/1061411</uri></graphic></fig><p>Male abdominal apodemes extremely small, not exceeding 3<sup>rd</sup> sternite (Fig. <xref ref-type="fig" rid="F6">36</xref>).</p><p><bold><italic>Male genitalia</italic>.</bold> Pygofer lobe broad, with numerous microtrichia; several peg-like setae scattered on middle area and hind edge (Fig. <xref ref-type="fig" rid="F6">33</xref>). Dorsal pygofer appendage with base expanded, with hook-like apex (Fig. <xref ref-type="fig" rid="F6">34</xref>). Subgenital plate with four macrosetae medially on lateral margin and numerous microsetae distributed along upper margin (Fig. <xref ref-type="fig" rid="F6">32</xref>). Style apex truncate and slightly expanded (Fig. <xref ref-type="fig" rid="F6">29</xref>). Connective with lateral arms robust, with obvious central lobe (Fig. <xref ref-type="fig" rid="F6">35</xref>). Aedeagal shaft long, slender, with paired processes at base (Figs <xref ref-type="fig" rid="F6">30</xref>, <xref ref-type="fig" rid="F6">31</xref>). Preatrium short; dorsal apodeme well developed, with apex bifurcate; gonopore located at basal 1/3 of aedeagal shaft (Figs <xref ref-type="fig" rid="F6">30</xref>, <xref ref-type="fig" rid="F6">31</xref>).</p><fig id="F6" position="float" orientation="portrait"><object-id xmlns:xlink="http://www.w3.org/1999/xlink" content-type="doi" xlink:type="simple">10.3897/zookeys.1204.122042.figures29-36</object-id><object-id xmlns:xlink="http://www.w3.org/1999/xlink" content-type="arpha" xlink:type="simple">4F42D699-89E9-5053-B282-E8A6D187FC8C</object-id><label>Figures 29–36.</label><caption><p><italic><tp:taxon-name><tp:taxon-name-part taxon-name-part-type="genus" reg="Motaga">Motaga</tp:taxon-name-part><tp:taxon-name-part taxon-name-part-type="species" reg="acicularis">acicularis</tp:taxon-name-part></tp:taxon-name></italic> Wang &amp; Song, sp. nov. <bold>29</bold> style <bold>30</bold> aedeagus, ventral view <bold>31</bold> aedeagus, lateral view <bold>32</bold> subgenital plate <bold>33</bold> pygofer lobe <bold>34</bold> dorsal pygofer appendage, lateral view <bold>35</bold> connective <bold>36</bold> abdominal apodemes.</p></caption><graphic xmlns:xlink="http://www.w3.org/1999/xlink" xlink:href="zookeys-1204-001_article-122042__-g006.jpg" position="float" orientation="portrait" xlink:type="simple" id="oo_1061412.jpg"><uri content-type="original_file" xlink:type="simple">https://binary.pensoft.net/fig/1061412</uri></graphic></fig></tp:treatment-sec><tp:treatment-sec sec-type="material" id="SECID0EJUAE"><title>Specimens examined.</title><p><bold><italic>Holotype</italic></bold>: ♂; China, Guangxi Prov., Liuzhou; 18 July 2021; Ni Zhang leg.; <named-content xmlns:xlink="http://www.w3.org/1999/xlink" content-type="dwc:institutional_code" xlink:title="School of Karst Science, Guizhou Normal University" xlink:href="http://grbio.org/institution/guizhou-normal-university" xlink:type="simple">GZNU</named-content>-2021-GX-LZ-8-001. <bold><italic>Paratypes</italic></bold>: 96 ♂♂, 144 ♀♀; same data as holotype; <named-content xmlns:xlink="http://www.w3.org/1999/xlink" content-type="dwc:institutional_code" xlink:title="School of Karst Science, Guizhou Normal University" xlink:href="http://grbio.org/institution/guizhou-normal-university" xlink:type="simple">GZNU</named-content>-2021-GX-LZ-8-002 to 241.</p></tp:treatment-sec><tp:treatment-sec sec-type="description" id="SECID0E6UAE"><title>Measurements.</title><p>Male length 2.3–2.4 mm, female length 2.4–2.5 mm (including wings).</p></tp:treatment-sec><tp:treatment-sec sec-type="remarks" id="SECID0EEVAE"><title>Remarks.</title><p>This species is very similar to <italic><tp:taxon-name><tp:taxon-name-part taxon-name-part-type="genus" reg="Motaga">Motaga</tp:taxon-name-part><tp:taxon-name-part taxon-name-part-type="species" reg="rokfa">rokfa</tp:taxon-name-part></tp:taxon-name></italic> Dworakowska, 1979 but can be distinguished by having the aedeagal shaft without a bifurcated apex, the preatrium expanded but short, and the paired basal processes approximately 1/3 length of aedeagal shaft.</p></tp:treatment-sec><tp:treatment-sec sec-type="etymology" id="SECID0EVVAE"><title>Etymology.</title><p>The species epithet is the Latin word <italic>acicularis</italic>, which means slender, as a needle and refers to the needle-like aedeagal shaft.</p></tp:treatment-sec></tp:taxon-treatment>
