# Supplementary material for: ﻿Four new erythroneurine leafhopper species from karst areas in Southwestern China (Hemiptera, Cicadellidae, Typhlocybinae, Erythroneurini)
Source: Zookeys. 2024 Jun 3;1204:1–13. doi: 10.3897/zookeys.1204.122042 (PMC11167276; doi:10.3897/zookeys.1204.122042)
Supplement: XML Treatment for Tautoneura [file zookeys.1204.122042-treatment6.xml]

<!DOCTYPE tp:taxon-treatment
  PUBLIC "-//TaxonX//DTD Taxonomic Treatment Publishing DTD v0 20100105//EN" "tax-treatment-NSO.dtd">
<tp:taxon-treatment xmlns:tp="http://www.plazi.org/taxpub"><tp:treatment-meta><kwd-group><label>Taxon classification</label><kwd>
              <named-content content-type="kingdom">Animalia</named-content>
            </kwd><kwd>
              <named-content content-type="order">Hemiptera</named-content>
            </kwd><kwd>
              <named-content content-type="family">Cicadellidae</named-content>
            </kwd></kwd-group><mixed-citation publication-type="journal"><person-group><name><surname>Wang</surname><given-names>Jinqiu</given-names></name><name><surname>Xu</surname><given-names>Wenming</given-names></name><name><surname>Pu</surname><given-names>Tianyi</given-names></name><name><surname>Zhang</surname><given-names>Ni</given-names></name><name><surname>Song</surname><given-names>Yuehua</given-names></name></person-group><article-title>﻿Four new erythroneurine leafhopper species from karst areas in Southwestern China (<tp:taxon-name><tp:taxon-name-part taxon-name-part-type="order">Hemiptera</tp:taxon-name-part></tp:taxon-name>, <tp:taxon-name><tp:taxon-name-part taxon-name-part-type="family">Cicadellidae</tp:taxon-name-part></tp:taxon-name>, <tp:taxon-name><tp:taxon-name-part taxon-name-part-type="subfamily">Typhlocybinae</tp:taxon-name-part></tp:taxon-name>, <tp:taxon-name><tp:taxon-name-part taxon-name-part-type="tribe">Erythroneurini</tp:taxon-name-part></tp:taxon-name>)</article-title><source>Zookeys</source><day>03</day><month>06</month><year>2024</year><volume>1204</volume><fpage>1</fpage><lpage>13</lpage><pub-id pub-id-type="doi">10.3897/zookeys.1204.122042</pub-id></mixed-citation></tp:treatment-meta><tp:nomenclature><label>﻿</label><tp:taxon-name>
            <object-id xmlns:xlink="http://www.w3.org/1999/xlink" content-type="arpha" xlink:type="simple">F32A4D1A-4046-5C09-9F4D-DAA3966EA4F6</object-id>
            <tp:taxon-name-part taxon-name-part-type="genus" reg="Tautoneura">Tautoneura</tp:taxon-name-part>
          </tp:taxon-name><tp:taxon-authority>Anufriev, 1969</tp:taxon-authority><tp:nomenclature-citation-list><tp:nomenclature-citation><tp:taxon-name>
                <tp:taxon-name-part taxon-name-part-type="genus" reg="Tautoneura">Tautoneura</tp:taxon-name-part>
              </tp:taxon-name><comment>Anufriev, 1969: 186. Type species: <tp:taxon-name><tp:taxon-name-part taxon-name-part-type="genus" reg="Tautoneura">Tautoneura</tp:taxon-name-part><tp:taxon-name-part taxon-name-part-type="species" reg="tricolor">tricolor</tp:taxon-name-part></tp:taxon-name> Anufriev, 1969.</comment></tp:nomenclature-citation><tp:nomenclature-citation><tp:taxon-name><tp:taxon-name-part taxon-name-part-type="genus" reg="Erythroneura">Erythroneura</tp:taxon-name-part> (<tp:taxon-name-part taxon-name-part-type="subgenus" reg="Balila">Balila</tp:taxon-name-part>)</tp:taxon-name><comment>Dworakowska, 1970: 347. Type species: <tp:taxon-name><tp:taxon-name-part taxon-name-part-type="genus" reg="Chlorita">Chlorita</tp:taxon-name-part><tp:taxon-name-part taxon-name-part-type="species" reg="mori">mori</tp:taxon-name-part></tp:taxon-name> Matsumura, 1906.</comment></tp:nomenclature-citation><tp:nomenclature-citation><tp:taxon-name>
                <tp:taxon-name-part taxon-name-part-type="genus" reg="Havelia">Havelia</tp:taxon-name-part>
              </tp:taxon-name><comment>Ahmed, 1971: 277. Type species: <tp:taxon-name><tp:taxon-name-part taxon-name-part-type="genus" reg="Havelia">Havelia</tp:taxon-name-part><tp:taxon-name-part taxon-name-part-type="species" reg="alba">alba</tp:taxon-name-part></tp:taxon-name> Ahmed, 1971.</comment></tp:nomenclature-citation></tp:nomenclature-citation-list></tp:nomenclature><tp:treatment-sec sec-type="description" id="SECID0EDZAE"><title>Description.</title><p>Body white to yellow. Crown fore margin strongly produced medially, and slightly narrower or slightly wider than pronotum. Pronotum broad, with or without irregular spots. Mesonotum white to yellow, with basal triangles dark or indistinct. Forewing transparent, usually with single or multiple patches.</p><p><bold><italic>Male genitalia</italic>.</bold> Pygofer lobe rounded, usually with several macrosetae at basal ventral angle and few peg-like setae at distal part on inner surface. Pygofer dorsal appendage slender and apically tapering, ventral appendage absent or present. Subgenital plate lateral margin distinctly widened subbasally, with 2–4 basal macrosetae. Style preapical lobe prominent, apex slender or truncate and expanded or with three points. Connective M- or Y-shaped, with slender median anterior lobe. Aedeagus dorsal apodeme usually expanded in lateral view; aedeagal shaft usually with single or paired processes apically and of variable length.</p></tp:treatment-sec><tp:treatment-sec sec-type="distribution" id="SECID0EPZAE"><title>Distribution.</title><p>Palaearctic and Oriental regions.</p></tp:treatment-sec></tp:taxon-treatment>
