# Supplementary material for: ﻿Four new erythroneurine leafhopper species from karst areas in Southwestern China (Hemiptera, Cicadellidae, Typhlocybinae, Erythroneurini)
Source: Zookeys. 2024 Jun 3;1204:1–13. doi: 10.3897/zookeys.1204.122042 (PMC11167276; doi:10.3897/zookeys.1204.122042)
Supplement: XML Treatment for Tautoneura qingxiuensis [file zookeys.1204.122042-treatment7.xml]

<!DOCTYPE tp:taxon-treatment
  PUBLIC "-//TaxonX//DTD Taxonomic Treatment Publishing DTD v0 20100105//EN" "tax-treatment-NSO.dtd">
<tp:taxon-treatment xmlns:tp="http://www.plazi.org/taxpub"><tp:treatment-meta><kwd-group><label>Taxon classification</label><kwd>
              <named-content content-type="kingdom">Animalia</named-content>
            </kwd><kwd>
              <named-content content-type="order">Hemiptera</named-content>
            </kwd><kwd>
              <named-content content-type="family">Cicadellidae</named-content>
            </kwd></kwd-group><mixed-citation publication-type="journal"><person-group><name><surname>Wang</surname><given-names>Jinqiu</given-names></name><name><surname>Xu</surname><given-names>Wenming</given-names></name><name><surname>Pu</surname><given-names>Tianyi</given-names></name><name><surname>Zhang</surname><given-names>Ni</given-names></name><name><surname>Song</surname><given-names>Yuehua</given-names></name></person-group><article-title>﻿Four new erythroneurine leafhopper species from karst areas in Southwestern China (<tp:taxon-name><tp:taxon-name-part taxon-name-part-type="order">Hemiptera</tp:taxon-name-part></tp:taxon-name>, <tp:taxon-name><tp:taxon-name-part taxon-name-part-type="family">Cicadellidae</tp:taxon-name-part></tp:taxon-name>, <tp:taxon-name><tp:taxon-name-part taxon-name-part-type="subfamily">Typhlocybinae</tp:taxon-name-part></tp:taxon-name>, <tp:taxon-name><tp:taxon-name-part taxon-name-part-type="tribe">Erythroneurini</tp:taxon-name-part></tp:taxon-name>)</article-title><source>Zookeys</source><day>03</day><month>06</month><year>2024</year><volume>1204</volume><fpage>1</fpage><lpage>13</lpage><pub-id pub-id-type="doi">10.3897/zookeys.1204.122042</pub-id></mixed-citation></tp:treatment-meta><tp:nomenclature><label>﻿</label><tp:taxon-name>
            <object-id xmlns:xlink="http://www.w3.org/1999/xlink" content-type="arpha" xlink:type="simple">5686249F-C943-58CA-B031-3ACD719ACB09</object-id>
            <tp:taxon-name-part taxon-name-part-type="genus" reg="Tautoneura">Tautoneura</tp:taxon-name-part>
            <tp:taxon-name-part taxon-name-part-type="species" reg="qingxiuensis">qingxiuensis</tp:taxon-name-part>
            <object-id xmlns:xlink="http://www.w3.org/1999/xlink" content-type="zoobank" xlink:type="simple">https://zoobank.org/F0B7D9BC-841C-4816-A9A2-0BD3B59BC2A7</object-id>
          </tp:taxon-name><tp:taxon-authority>Wang &amp; Song</tp:taxon-authority><tp:taxon-status xmlns:xlink="http://www.w3.org/1999/xlink" xlink:type="simple">sp. nov.</tp:taxon-status><xref ref-type="fig" rid="F7">Figs 37–40</xref><xref ref-type="fig" rid="F8">, 41–48</xref></tp:nomenclature><tp:treatment-sec sec-type="diagnosis" id="SECID0EG2AE"><title>Diagnosis.</title><p>The new species can be distinguished from other <italic><tp:taxon-name><tp:taxon-name-part taxon-name-part-type="genus" reg="Tautoneura">Tautoneura</tp:taxon-name-part></tp:taxon-name></italic> species by subapically broadened the aedeagal shaft in ventral view, with one pair of processes at apex; the extremely short preatrium; the apical gonopore; the dorsal pygofer appendage with base expanded; and the Y-shaped connective, with long, slim stem.</p></tp:treatment-sec><tp:treatment-sec sec-type="description" id="SECID0ET2AE"><title>Description.</title><p>Body milky-yellow (Figs <xref ref-type="fig" rid="F7">37</xref>, <xref ref-type="fig" rid="F7">40</xref>). Vertex milky-yellow, with pair of gray-yellow spots on either side of coronal suture (Figs <xref ref-type="fig" rid="F7">37</xref>, <xref ref-type="fig" rid="F7">39</xref>). Crown yellowish, with fore margin strongly produced medially (Figs <xref ref-type="fig" rid="F7">37</xref>, <xref ref-type="fig" rid="F7">39</xref>). Eyes gray. Face milky-white, with base of antenna yellow (Fig. <xref ref-type="fig" rid="F7">40</xref>). Pronotum milky-yellow, with posterior margin whitish gray (Figs <xref ref-type="fig" rid="F7">37</xref>, <xref ref-type="fig" rid="F7">39</xref>). Mesonotum with basal triangles brownish yellow, but inside milky yellow (Fig. <xref ref-type="fig" rid="F7">39</xref>). Forewing transparent (Fig. <xref ref-type="fig" rid="F7">38</xref>).</p><fig id="F7" position="float" orientation="portrait"><object-id xmlns:xlink="http://www.w3.org/1999/xlink" content-type="doi" xlink:type="simple">10.3897/zookeys.1204.122042.figures37-40</object-id><object-id xmlns:xlink="http://www.w3.org/1999/xlink" content-type="arpha" xlink:type="simple">13795513-A77B-5622-9AA2-52150E91BB79</object-id><label>Figures 37–40.</label><caption><p><italic><tp:taxon-name><tp:taxon-name-part taxon-name-part-type="genus" reg="Tautoneura">Tautoneura</tp:taxon-name-part><tp:taxon-name-part taxon-name-part-type="species" reg="qingxiuensis">qingxiuensis</tp:taxon-name-part></tp:taxon-name></italic> Wang &amp; Song, sp. nov. <bold>37</bold> habitus, dorsal view <bold>38</bold> habitus, lateral view <bold>39</bold> head and thorax, dorsal view <bold>40</bold> face.</p></caption><graphic xmlns:xlink="http://www.w3.org/1999/xlink" xlink:href="zookeys-1204-001_article-122042__-g007.jpg" position="float" orientation="portrait" xlink:type="simple" id="oo_1061413.jpg"><uri content-type="original_file" xlink:type="simple">https://binary.pensoft.net/fig/1061413</uri></graphic></fig><p>Male abdominal apodemes narrow and extending to midlength of 4<sup>th</sup> sternite (Fig. <xref ref-type="fig" rid="F8">48</xref>).</p><p><bold><italic>Male genitalia</italic>.</bold> Pygofer lobe with a few fine setae scattered on lateral surfac; pygofer microtrichia conspicuous, well developed; dorsal pygofer appendage distally tapered and basally expanded (Figs <xref ref-type="fig" rid="F8">45</xref>, <xref ref-type="fig" rid="F8">46</xref>). Subgenital plate with two macrosetae near middle aera of outer margin and some stout setae scattered near apex (Fig. <xref ref-type="fig" rid="F8">44</xref>). Style with prominent preapical lobe (Fig. <xref ref-type="fig" rid="F8">41</xref>). Connective Y-shaped, with long stem, two lateral arms strong, and central lobe rather small (Fig. <xref ref-type="fig" rid="F8">47</xref>). Aedeagal shaft nearly straight, subapically broadened in ventral view, with pair of processes at apex; gonopore near apex on ventral surface; dorsal apodeme slightly broadened in lateral view; preatrium extremely short (Figs <xref ref-type="fig" rid="F8">42</xref>, <xref ref-type="fig" rid="F8">43</xref>).</p><fig id="F8" position="float" orientation="portrait"><object-id xmlns:xlink="http://www.w3.org/1999/xlink" content-type="doi" xlink:type="simple">10.3897/zookeys.1204.122042.figures41-48</object-id><object-id xmlns:xlink="http://www.w3.org/1999/xlink" content-type="arpha" xlink:type="simple">B993A06C-C83E-5634-B16C-E73F2B2E6120</object-id><label>Figures 41–48.</label><caption><p><italic><tp:taxon-name><tp:taxon-name-part taxon-name-part-type="genus" reg="Tautoneura">Tautoneura</tp:taxon-name-part><tp:taxon-name-part taxon-name-part-type="species" reg="qingxiuensis">qingxiuensis</tp:taxon-name-part></tp:taxon-name></italic> Wang &amp; Song, sp. nov. <bold>41</bold> style <bold>42</bold> aedeagus, ventral view <bold>43</bold> aedeagus, lateral view <bold>44</bold> subgenital plate <bold>45</bold> pygofer lobe <bold>46</bold> dorsal pygofer appendage, lateral view <bold>47</bold> connective <bold>48</bold> abdominal apodemes.</p></caption><graphic xmlns:xlink="http://www.w3.org/1999/xlink" xlink:href="zookeys-1204-001_article-122042__-g008.jpg" position="float" orientation="portrait" xlink:type="simple" id="oo_1061414.jpg"><uri content-type="original_file" xlink:type="simple">https://binary.pensoft.net/fig/1061414</uri></graphic></fig></tp:treatment-sec><tp:treatment-sec sec-type="material" id="SECID0EZAAG"><title>Specimens examined.</title><p><bold><italic>Holotype</italic></bold>: ♂; China, Guangxi Prov., Nanning, Qingxiu Mountain; 21 July 2021; Wenming Xu leg.; <named-content xmlns:xlink="http://www.w3.org/1999/xlink" content-type="dwc:institutional_code" xlink:title="School of Karst Science, Guizhou Normal University" xlink:href="http://grbio.org/institution/guizhou-normal-university" xlink:type="simple">GZNU</named-content>-2021-GX-NN-3-001. <bold><italic>Paratypes</italic></bold>: 2 ♂♂, 3 ♀♀; same data as holotype; <named-content xmlns:xlink="http://www.w3.org/1999/xlink" content-type="dwc:institutional_code" xlink:title="School of Karst Science, Guizhou Normal University" xlink:href="http://grbio.org/institution/guizhou-normal-university" xlink:type="simple">GZNU</named-content>-2021-GX-NN-3-002 to 006.</p></tp:treatment-sec><tp:treatment-sec sec-type="description" id="SECID0EPBAG"><title>Measurements.</title><p>Male length 2.1–2.2 mm, female length 2.2–2.3 mm (including wings).</p></tp:treatment-sec><tp:treatment-sec sec-type="remarks" id="SECID0EUBAG"><title>Remarks.</title><p>This species closely resembles <italic><tp:taxon-name><tp:taxon-name-part taxon-name-part-type="genus" reg="Tautoneura">Tautoneura</tp:taxon-name-part><tp:taxon-name-part taxon-name-part-type="species" reg="maculosa">maculosa</tp:taxon-name-part></tp:taxon-name></italic> Sohi, Mann &amp; Shenhmar, 1987, but it can be distinguished by the absence of prominent, dark markings on head, pronotum, and mesonotum (present in <italic><tp:taxon-name><tp:taxon-name-part taxon-name-part-type="genus" reg="Tautoneura">T.</tp:taxon-name-part><tp:taxon-name-part taxon-name-part-type="species" reg="maculosa">maculosa</tp:taxon-name-part></tp:taxon-name></italic>), the subgenital plate bearing two macrosetae (vs three), and the much stouter aedeagus than in <italic><tp:taxon-name><tp:taxon-name-part taxon-name-part-type="genus" reg="Tautoneura">T.</tp:taxon-name-part><tp:taxon-name-part taxon-name-part-type="species" reg="maculosa">maculosa</tp:taxon-name-part></tp:taxon-name></italic>.</p></tp:treatment-sec><tp:treatment-sec sec-type="etymology" id="SECID0E2CAG"><title>Etymology.</title><p>The new species is named after its type locality, Qingxiu Mountain.</p></tp:treatment-sec></tp:taxon-treatment>
